# Supplementary material for: Comparative Genomic Analysis and Functional Identification of CER1 and CER3 Homologs in Rice Wax Synthesis
Source: Biology (Basel). 2026 Jan 16;15(2):166. doi: 10.3390/biology15020166 (PMC12838214; doi:10.3390/biology15020166)
Supplement: Supplementary file 1 [file biology-15-00166-s001.zip]

Archive with 6 entries (6 files):
- Supplementary Data S1.pdf
- Supplementary Figures and Tables.pdf
- Table S2.xlsx
- Table S4.xlsx
- Table S5.xlsx
- Table S6.xlsx
