# Supplementary material for: Comparative Genomic Analysis and Functional Identification of CER1 and CER3 Homologs in Rice Wax Synthesis
Source: Biology (Basel). 2026 Jan 16;15(2):166. doi: 10.3390/biology15020166 (PMC12838214; doi:10.3390/biology15020166)
Supplement: Supplementary file 1 [file biology-15-00166-s001.zip › Table S2.xlsx]

## Sheet: 64 sequences Alignment Oryz
Name	# Nucleotides	# Sequences	% AT-rich Amino Acids	% Acidic Amino Acids	% Basic Amino Acids	% Charged Amino Acids	% GC-rich Amino Acids	% Hydrophobic Amino Acids	% Identical Sites	% Pairwise Identity	% Polar Uncharged Amino Acids	Accession	Bit-Score	Charge at pH 7	Color	Command Line: Command Line	Common Name	Created Date	Database	Description	E Value	Extinction Coefficient	Free end gaps	Grade	Hit end	Hit start	Isoelectric Point	Max Sequence Length	Mean Coverage	Min Sequence Length	Modified	Molecular Weight (kDa)	Molecule Type	Output: Output	Query	Query coverage	Query end	Query start	Ref Seq Index	Ref Seq Length	Ref Seq Name	Sequence	Sequence Length	Sequence List Name	Size	Topology	URN
OB09G17620.1	0	2	0.1772	0.0696	0.1456	0.2152	0.3022	0.5997	0.613	0.613	0.212		769.615	18.283				Wed Apr 03 19:49:38 EET 2024	Oryza brachyantha aa	ObrCER3c	0	124050	TRUE	0.8	632	4	9.31538	629	2	625	Thu Jan 23 10:30:18 EET 2025	70.8057	AA		AtCER3	0.9874	627	3	-1	0		--------------------------------------------------------------------------------------------------------------------------MG---AAFLSSW---PWDNLGAY-----------KYVLYAPLVGKAVAGRAWERAS-------------------P--DHWLLLLLVLFGVRALTYQLWSSFRNMPFAPPPPRRIVRDGVDFDQIDKEWNWCSVLCVTLDFCRDN----FLILQVHMAAAAF-----------YAFPSLRHLPPWDARGLAVAALLHVVATEPLFYVAHRAFHRGH-LFSCY----HSLHHSVKVPQPFTAGLATPLEHLVLGALMAGGGGG-AAAAGGSVGLAFAY…	632	64 sequences Alignment	8 KB	linear
OPUNC09G09460.1	0	2	0.189	0.0695	0.147	0.2165	0.2892	0.5929	0.639	0.639	0.2181		802.742	18.4154				Wed Apr 03 19:50:17 EET 2024	Oryza punctata aa	OpCER3c	0	123925	TRUE	0.814	619	3	9.48623	626	2	617	Thu Jan 23 10:30:18 EET 2025	69.7154	AA		AtCER3	0.9889	627	2	-1	0		--------------------------------------------------------------------------------------------------------------------------MG---AAFLSSW---PWDNLGAY-----------KYVLYAPLVGKAVAGRAWERAS-------------------P--DHWLLLLLVLFGFRAFTYQLWSSFSNMLFAT-RRRRIVRDGVDFDQIDKEWDW------------DN----FLILQVHMAAAAF-----------YAFPTLRHLPLWDARGLAVAALLHVAATEPLFYVAHRAFHRGH-LFSCY----HSQHHSVKVPQPFTAGFATPLEQLVLGALLAVPLAAACAAGHGSVALAFAY…	619	64 sequences Alignment	8 KB	linear
OBART09G10930.1	0	2	0.1858	0.0695	0.1454	0.2149	0.2924	0.5897	0.639	0.639	0.2229		827.009	18.3179				Wed Apr 03 19:49:23 EET 2024	Oryza barthii aa	ObaCER3c	0	123925	TRUE	0.814	619	3	9.49643	626	2	617	Thu Jan 23 10:30:18 EET 2025	69.6933	AA		AtCER3	0.9889	627	2	-1	0		--------------------------------------------------------------------------------------------------------------------------MG---AAFLSSW---PWDNLGAY-----------KYVLYAPLVGKAVAGRAWERAS-------------------P--DHWLLLLLVFFGVRALTYQLWSSFSNMLFAT-RRRRIVRDGVDFGQIDREWDW------------DN----FLILQVHMAAAAF-----------YAFPSLRHLPLWDARGLAVVALLHVAATEPLFYAAHRAFHRGH-LFSCY----HSQHHSAKVPQPFTAGFATPLEQLVLGALMAVPLAAACAAGHGSVALAFAY…	619	64 sequences Alignment	8 KB	linear
ORGLA09G0081300.1	0	2	0.1858	0.0695	0.1454	0.2149	0.2924	0.5897	0.639	0.639	0.2229		827.009	18.3179				Wed Apr 03 19:49:44 EET 2024	Oryza glaberrima aa	OgCER3c	0	123925	TRUE	0.814	619	3	9.49643	626	2	617	Thu Jan 23 10:30:18 EET 2025	69.6933	AA		AtCER3	0.9889	627	2	-1	0		--------------------------------------------------------------------------------------------------------------------------MG---AAFLSSW---PWDNLGAY-----------KYVLYAPLVGKAVAGRAWERAS-------------------P--DHWLLLLLVFFGVRALTYQLWSSFSNMLFAT-RRRRIVRDGVDFGQIDREWDW------------DN----FLILQVHMAAAAF-----------YAFPSLRHLPLWDARGLAVVALLHVAATEPLFYAAHRAFHRGH-LFSCY----HSQHHSAKVPQPFTAGFATPLEQLVLGALMAVPLAAACAAGHGSVALAFAY…	619	64 sequences Alignment	8 KB	linear
ONIVA09G10640.1	0	2	0.1842	0.0695	0.1454	0.2149	0.294	0.5913	0.637	0.637	0.2213		811.601	18.3179				Wed Apr 03 19:50:09 EET 2024	Oryza nivara aa	OnCER3c	0	123925	TRUE	0.813	619	3	9.49643	626	2	617	Thu Jan 23 10:30:18 EET 2025	69.6573	AA		AtCER3	0.9889	627	2	-1	0		--------------------------------------------------------------------------------------------------------------------------MG---AAFLSSW---PWDNLGAY-----------KYVLYAPLVGKAVAGRAWERAS-------------------P--DHWLLLLLVLFGVRALTYQLWSSFSNMLFAT-RRRRIVRDGVDFGQIDREWDW------------DN----FLILQVHMAAAAF-----------YAFPSLRHLPLWDARGLAVAALLHVAATEPLFYAAHRAFHRGH-LFSCY----HLQHHSAKVPQPFTAGFATPLEQLVLGALMAVPLAAACAAGHGSVALAFAY…	619	64 sequences Alignment	8 KB	linear
ORUFI09G11730.1	0	2	0.1842	0.0695	0.1454	0.2149	0.294	0.5913	0.637	0.637	0.2213		811.601	18.3179				Wed Apr 03 19:50:21 EET 2024	Oryza rufipogon aa	OrCER3c	0	123925	TRUE	0.813	619	3	9.49643	626	2	617	Thu Jan 23 10:30:18 EET 2025	69.6573	AA		AtCER3	0.9889	627	2	-1	0		--------------------------------------------------------------------------------------------------------------------------MG---AAFLSSW---PWDNLGAY-----------KYVLYAPLVGKAVAGRAWERAS-------------------P--DHWLLLLLVLFGVRALTYQLWSSFSNMLFAT-RRRRIVRDGVDFGQIDREWDW------------DN----FLILQVHMAAAAF-----------YAFPSLRHLPLWDARGLAVAALLHVAATEPLFYAAHRAFHRGH-LFSCY----HLQHHSAKVPQPFTAGFATPLEQLVLGALMAVPLAAACAAGHGSVALAFAY…	619	64 sequences Alignment	8 KB	linear
LOC_Os09g25850.1			0.1842	0.0695	0.1454	0.2149	0.294	0.5913			0.2213			18.3179				Mon Dec 11 11:18:05 EET 2023		OsCER3a/GL1-1/WSL2/WAX2		123925					9.49643				Thu Jan 23 10:30:18 EET 2025	69.6573	AA									--------------------------------------------------------------------------------------------------------------------------MG---AAFLSSW---PWDNLGAY-----------KYVLYAPLVGKAVAGRAWERAS-------------------P--DHWLLLLLVLFGVRALTYQLWSSFSNMLFAT-RRRRIVRDGVDFGQIDREWDW------------DN----FLILQVHMAAAAF-----------YAFPSLRHLPLWDARGLAVAALLHVAATEPLFYAAHRAFHRGH-LFSCY----HLQHHSAKVPQPFTAGFATPLEQLVLGALMAVPLAAACAAGHGSVALAFAY…	619	64 sequences Alignment	1 KB	linear
KN538881.1_FGP046	0	2	0.1877	0.07	0.1451	0.215	0.2935	0.5853	0.621	0.621	0.2253		786.178	16.2184				Wed Apr 03 19:49:53 EET 2024	Oryza longistaminata aa	OlCER3c	0	111435	TRUE	0.805	586	3	9.32718	626	2	584	Thu Jan 23 10:30:18 EET 2025	65.9418	AA		AtCER3	0.9889	627	2	-1	0		--------------------------------------------------------------------------------------------------------------------------MG---AAFLSSW---PWDNLGAY-----------KYVL------------------------------------------------------ALTYQLWSSFSNMLFAT-RRRRIVRDGVDFGQIDREWDW------------DN----FLILQVHMAAAAF-----------YAFPSLRHLPLWDARGLAVAALLHVAATEPLFYAAHRAFHRGH-LFSCY----HSQHHSAKVPQPFTAGFATPLEQLVLGALMAVPLAAACAAGHGSVALGFAY…	586	64 sequences Alignment	8 KB	linear
OB02G15250.1	0	2	0.1826	0.0759	0.1373	0.2132	0.2779	0.5784	0.611	0.611	0.2423		789.26	14.8004				Wed Apr 03 19:49:38 EET 2024	Oryza brachyantha aa	ObrCER3b	0	148780	TRUE	0.787	619	6	9.26897	614	2	609	Thu Jan 23 10:30:18 EET 2025	70.4601	AA		AtCER3	0.9621	613	5	-1	0		--------------------------------------------------------------------------------------------------------------------------MA---APPLSSW---PWASLGSY-----------KYVLYGPVVWKVAEEWREQGAA-------------------PVG-SWWLHLLLLFAARGLTYQFWFSYGNMLFFT-RRRRVVPDSVDFRQVDAEWDWDNLV----------------LLQTLIGATAVAQMRTPTQTLAGLRLEQQLQRGWDPRGWAIALLLHVFVSEPLFYWAHRALHRWAPLFSRY----HAEHHRSPVTTPLTAAFGTPLESLLLTVVMGAPLAGAFLMGAGSVGLVYGH…	619	64 sequences Alignment	8 KB	linear
KN539418.1_FGP009	0	2	0.1957	0.0601	0.1318	0.1919	0.2519	0.5814	0.561	0.561	0.2578		563.533	19.2586				Wed Apr 03 19:49:53 EET 2024	Oryza longistaminata aa	OlCER3b	0	115320	TRUE	0.676	505	4	9.84356	502	2	501	Thu Jan 23 10:30:18 EET 2025	58.5787	AA		AtCER3	0.7915	518	18	-1	0		----------------------------------------------------------------------------------------------------------------------------------------------------------MAHYVLYGAVVWKVAEEWRQQGAA-------------------PVG-SWWLHLLLLSAARGLTYQFWFSYGNMLFFT-RRRRVVPDSVDFRQVDAEWDWDNFL----------------LLQTLIGATLVGSPAVARQQL----LLPSLKQAWDPRGWAIALLLHVLVAEPLFYWAHRWALHRAPLFSRY----HAAHHHASVTTPLTAGFGTPLESLLLTVVMGVPLAGAFLMGVGSVGLVYGH…	516	64 sequences Alignment	7 KB	linear
OBART02G05980.1	0	2	0.1994	0.0659	0.1383	0.2042	0.2701	0.5916	0.592	0.592	0.2363		768.844	20.8217				Wed Apr 03 19:49:24 EET 2024	Oryza barthii aa	ObaCER3b	0	143405	TRUE	0.786	620	6	9.6725	621	2	615	Thu Jan 23 10:30:18 EET 2025	70.6657	AA		AtCER3	0.981	625	5	-1	0		--------------------------------------------------------------------------------------------------------------------------MA---APPLSSW---PWASLGSFFFFFFYLIKLINYVLYGAVVWKVAEEWRQQGAA-------------------PVG-SWWLHLLLLFAARGFTYQFWFSYGNMLFFT-RRRRVVPDSVDFRQVDAEWDC---------------------------------PAVARQQL----LLPSLKQAWDPRGWAIALLLHVLVAEPLFYWAHR-ALHRAPLFSRY----HAAHHHASVTTPLTAGFGTPLESLLLTVVMGVPLAGAFLMGVGSVGLVYGH…	622	64 sequences Alignment	8 KB	linear
ONIVA02G06970.1	0	2	0.1862	0.0657	0.1408	0.2066	0.2801	0.5869	0.592	0.592	0.241		773.467	23.8221				Wed Apr 03 19:50:09 EET 2024	Oryza nivara aa	OnCER3b	0	154405	TRUE	0.786	637	6	9.84533	632	2	621	Thu Jan 23 10:30:18 EET 2025	72.3005	AA		AtCER3	0.981	625	5	-1	0		--------------------------------------------------------------------------------------------------------------------------MA---APPLSSW---PWASLGSW----------VQYVLYGAVVWKVAEEWRQQGAA-------------------PVG-SWWLHLLLLFAARGLTYQFWFSYGNMLFFT-RRRRVVPDSVDFRQVDAEWDWYAL----------------------RRATLVGSPAVARQQL----LLPSLKQAWDPRGWAIALLLHVLVAEPLFYWAHR-ALHRAPLFSRY----HAAHHHASVTTPLTAGFGTPLESLLLTVVIGVPLAGAFLMGVGSVGLVYGH…	639	64 sequences Alignment	8 KB	linear
ORUFI02G06110.1	0	2	0.1878	0.0657	0.1408	0.2066	0.2801	0.5884	0.59	0.59	0.2394		770.77	23.8221				Wed Apr 03 19:50:21 EET 2024	Oryza rufipogon aa	OrCER3b	0	154405	TRUE	0.786	637	6	9.84533	632	2	621	Thu Jan 23 10:30:18 EET 2025	72.3126	AA		AtCER3	0.981	625	5	-1	0		--------------------------------------------------------------------------------------------------------------------------MA---APPLSSW---PWASLGSW----------VQYVLYGAVVWKVAEEWRQQGAA-------------------PVG-SWWLHLLLLFAARGLTYQFWFSYGNMLFFT-RRRRVVPDSVDFRQVDAEWDWYAL----------------------RRATLVGSPAVARQQL----LLPSLKQAWDPRGWAIALLLHVLVAEPLFYWAHR-ALHRAPLFSRY----HAAHHHASVTTPLTAGFGTPLESLLLTVVIGVPLAGAFLMGVGSVGLVYGH…	639	64 sequences Alignment	8 KB	linear
OPUNC02G05240.1	0	2	0.1926	0.0674	0.1413	0.2087	0.2648	0.5795	0.612	0.612	0.2456		804.283	20.9871				Wed Apr 03 19:50:17 EET 2024	Oryza punctata aa	OpCER3b	0	150270	TRUE	0.796	621	6	9.69825	621	2	616	Thu Jan 23 10:30:18 EET 2025	70.5755	AA		AtCER3	0.981	625	5	-1	0		--------------------------------------------------------------------------------------------------------------------------MA---APPLSSW---PWASLGSY-----------KYVLYGPVVWKVAEEWRQQGAA-------------------PVG-SWWLHLLLLFAARGLTYQFWFSYGNMLFFT-RRRRVVPDSVDFRQVDAEWDWDNLL----------------LLQTLIGATLVGS-----QQQ----LLPSLKQAWDPRGWAIALLLHVLVAEPLFYWAHR-ALHRAPHFSRY----HAAHHHASVTTPLTAGFGTPLESLLLTLVMGVPLAGAYMMGVGSVGLVYGH…	623	64 sequences Alignment	8 KB	linear
ORGLA02G0055300.1	0	2	0.1879	0.0669	0.1369	0.2038	0.2723	0.5892	0.611	0.611	0.2404		798.505	19.8897				Wed Apr 03 19:49:44 EET 2024	Oryza glaberrima aa	OgCER3b	0	148780	TRUE	0.796	626	6	9.67069	621	2	621	Thu Jan 23 10:30:18 EET 2025	71.0561	AA		AtCER3	0.981	625	5	-1	0		--------------------------------------------------------------------------------------------------------------------------MA---APPLSSW---PWASLGSY-----------KYVLYGAVVWKVAEEWRQQGAA-------------------PVG-SWWLHLLLLFAARGFTYQFWFSYGNMLFFT-RRRRVVPDSVDFRQVDAEWDWDNFL----------------LLQTLIGATLVGSPAVARQQL----LLPSLKQAWDPRGWAIALLLHVLVAEPLFYWAHR-ALHRAPLFSRY----HAAHHHASVTTPLTAGFGTPLESLLLTVVMGVPLAGAFLMGVGSVGLVYGH…	628	64 sequences Alignment	8 KB	linear
LOC_Os02g08230.1			0.1911	0.0669	0.1385	0.2054	0.2723	0.5876			0.2404			20.8895				Mon Dec 11 11:18:05 EET 2023		OsCER3b/GL1-2		148780					9.7266				Thu Jan 23 10:30:18 EET 2025	71.015	AA									--------------------------------------------------------------------------------------------------------------------------MA---APPLSSW---PWASLGSY-----------KYVLYGAVVWKVAEEWRQQGAA-------------------PVG-SWWLHLLLLFAARGLTYQFWFSYGNMLFFT-RRRRVVPDSVDFRQVDAEWDWDNFL----------------LLQTLIGATLVGSPAVARQQL----LLPSLKQAWDPRGWAIALLLHVLVAEPLFYWAHR-ALHRAPLFSRY----HAAHHHASVTTPLTAGFGTPLESLLLTVVIGVPLAGAFLMGVGSVGLVYGH…	628	64 sequences Alignment	1 KB	linear
OMERI02G06880.1	0	2	0.1874	0.0675	0.1394	0.2069	0.2774	0.5877	0.577	0.577	0.2384		781.941	23.8236				Wed Apr 03 19:50:01 EET 2024	Oryza meridionalis aa	OmCER3b	0	155895	TRUE	0.779	665	6	9.79587	660	2	621	Thu Jan 23 10:30:18 EET 2025	75.15	AA		AtCER3	0.981	625	5	-1	0		--------------------------------------------------------------------------------------------------------------------------MA---APPLSSW---PWASLGSY-----------KYVLYGAVVWKVAEEWRQQGAA-------------------AAG-SWWLHLLLLFAARGLTYQLWFSYGNMLFFT-RRRRVVPDSVDFRQVDAEWDWDNFL----------------LLQTLIGATLVGSPAVARQQL----LLPSLKQAWDPRGWAIALLLHVLVAEPLFYWAHR-ALHRAPLFSRY----HAAHHHASVTTPLTAGFGTPLESLLLTVVMGVPLAGAFLMGVGSVGLVYGH…	667	64 sequences Alignment	8 KB	linear
AT5G57800 (AtCER3)			0.2547	0.0696	0.1313	0.2009	0.2184	0.5649			0.2627			11.7156			AtCER3-1	Mon Dec 11 07:23:32 EET 2023		AtCER3		135760					8.25805				Thu Jan 23 10:30:18 EET 2025	72.2889	AA		AT5G57800.1							---------------------------------------------------------------------------------------------------------------------------M---VAFLSAW---PWENFG-NL----------KYLLYAPLAAQVVYSWVYEEDI--------------------SKVLWCIHILIICGLKALVHELWSVFNNMLFVT-RTLRINPKGIDFKQIDHEWHWDNYI----------------ILQAIIVSLICYMSP-------PLMMMINSLPLWNTKGLIALIVLHVTFSEPLYYFLHRSFHRNNYFFTHY----HSFHHSSPVPHPMTAGNATLLENIILCVVAGVPLIGCCLFGVGSLSAIYGY…	632	64 sequences Alignment	1 KB	linear
OB06G30860.1	0	2	0.1875	0.0721	0.1314	0.2035	0.2596	0.5753	0.619	0.619	0.2564		763.066	11.0222				Wed Apr 03 19:49:38 EET 2024	Oryza brachyantha aa	ObrCER3a	0	155895	TRUE	0.803	623	3	8.58703	625	2	621	Thu Jan 23 10:30:18 EET 2025	70.4364	AA		AtCER3	0.9874	625	1	-1	0		-------------------------------------------------------------------------------------------------------------------------MGM---GSPLSSW---PWAFLG-SY----------KYLLYGPVVGKVVQEWREQGWA-------------------GLGSSWCLHLVVLLALRSLTYQLWFSYGNMLFFT-RRRRVVDVGVDFHQIDTEWDWDNMV----------------IMQTLIAAAL--VSS-------PLFPATSDLWVWDPRGWAIAVLLHVAVSEPAFYWAHRALHRGP-LFSRY----HSMHHTFPVTQALTAGFITPLESLILTAAAWAPLAGAFLAGYGSVGLVYGH…	625	64 sequences Alignment	8 KB	linear
KN541830.1_FGP001	0	2	0.1935	0.0699	0.1183	0.1882	0.2204	0.586	0.475	0.475	0.2661		343.969	2.32559				Wed Apr 03 19:49:53 EET 2024	Oryza longistaminata aa	OlCER3a	3.14e-113	105100	TRUE	0.535	372	16	7.66957	361	2	357	Thu Jan 23 10:30:18 EET 2025	42.922	AA		AtCER3	0.5703	376	16	-1	0		----------------------------------------------------------------------------------------------------------------------------------MAVWLIDGWIVDDIYM----------QYLLYGPVVGKVVQEWREQGRL-------------------PLGTSWCLHLILLLALRSLTYQLWFSYGNMLFFT-RRRRVVDDGVDFRQIDTEWDWDNMV----------------IMQTLIAAVL--VTS-------RVFPATSDLSAWDLRGWAIAALLHVAVSEPAFYWAHRALHLGP-LFSRY----HSLHHSFQATQALTAGFVTPLESLILTLVAWAPLAGAFMAGHGSVSLVYGH…	372	64 sequences Alignment	6 KB	linear
OPUNC06G20930.1	0	2	0.1952	0.0736	0.1344	0.208	0.2576	0.576	0.621	0.621	0.248		781.171	12.9918				Wed Apr 03 19:50:17 EET 2024	Oryza punctata aa	OpCER3a	0	141790	TRUE	0.804	623	3	9.02581	625	2	621	Thu Jan 23 10:30:18 EET 2025	70.7184	AA		AtCER3	0.9874	625	1	-1	0		-------------------------------------------------------------------------------------------------------------------------MAM---GSPLSSW---PWAFLG-SY----------KYLLYGPVVGKVVQEWREQGSF-------------------PMGSSWCLHLILLLALRSLTYQLWFSYGNMLFFT-RRRRVVDDGVDFRQIDTEWDWDNMV----------------IMQTLIAAVL--VSS-------RVFPATSDLSAWDLRGWAIAVLLHVAVSEPAFYWAHRALHLGP-LFSRY----HSLHHSFQATQALTAGFVTPLESLILTLVAWAPLAGAFMAGHGSVSLVYGH…	625	64 sequences Alignment	8 KB	linear
ORGLA06G0193700.1	0	2	0.193	0.0734	0.1356	0.2089	0.2584	0.5758	0.621	0.621	0.2472		783.482	13.9909				Wed Apr 03 19:49:44 EET 2024	Oryza glaberrima aa	OgCER3a	0	141790	TRUE	0.804	625	5	9.16082	625	2	621	Thu Jan 23 10:30:18 EET 2025	70.9377	AA		AtCER3	0.9874	625	1	-1	0		-----------------------------------------------------------------------------------------------------------------------MAISM---ASPLSSW---PWALLG-SY----------KYLLYGPVVGKVVQEWREQGRL-------------------PLGTSWCLHLILLLALRSLTYQLWFSYGNMLFFT-RRRRVVDDGVDFRQIDTEWDWDNMV----------------IMQTLIAAVL--VTS-------RVFPATSDLSAWDLRGWAIAVVLHVAVSEPAFYWAHRALHLGP-LFSRY----HSLHHSFQATQALTAGFVTPLESLILTLVAWAPLAGAFMAGHGSVSLVYGH…	627	64 sequences Alignment	8 KB	linear
OBART06G23140.1	0	2	0.1946	0.0734	0.1356	0.2089	0.2568	0.5758	0.623	0.623	0.2472		784.637	13.9909				Wed Apr 03 19:49:24 EET 2024	Oryza barthii aa	ObaCER3a	0	141790	TRUE	0.805	625	5	9.16082	625	2	621	Thu Jan 23 10:30:18 EET 2025	70.9997	AA		AtCER3	0.9874	625	1	-1	0		-----------------------------------------------------------------------------------------------------------------------MAISM---ASPLSSW---PWAFLG-SY----------KYLLYGPVVGKVVQEWREQGRL-------------------PLGTSWCLHLILLLALRSLTYQLWFSYGNMLFFT-RRRRVVDDGVDFRQIDTEWDWDNMV----------------IMQTLIAAVL--VTS-------RVFPATSDLSAWDLRGWAIAVVLHVAVSEPAFYWAHRALHLGP-LFSRY----HSLHHSFQATQALTAGFVTPLESLILTLVAWAPLAGAFMAGHGSVSLVYGH…	627	64 sequences Alignment	8 KB	linear
ONIVA06G27320.1	0	2	0.1946	0.0734	0.1356	0.2089	0.2584	0.5758	0.621	0.621	0.2472		782.711	13.9909				Wed Apr 03 19:50:09 EET 2024	Oryza nivara aa	OnCER3a	0	141790	TRUE	0.804	625	5	9.16082	625	2	621	Thu Jan 23 10:30:18 EET 2025	70.9717	AA		AtCER3	0.9874	625	1	-1	0		-----------------------------------------------------------------------------------------------------------------------MAISM---ASPLSSW---PWAFLG-SY----------KYLLYGPVVGKVVQEWREQGRL-------------------PLGTSWCLHLILLLALRSLTYQLWFSYGNMLFFT-RRRRVVDDGVDFRQIDTEWDWDNMV----------------IMQTLIAAVL--VTS-------RVFPATSDLSAWDLRGWAIAVVLHVAVSEPAFYWAHRALHLGP-LFSRY----HSLHHSFQATQALTAGFVTPLESLILTLVAWAPLAGAFMAGHGSVSLVYGH…	627	64 sequences Alignment	8 KB	linear
ORUFI06G24800.1	0	2	0.1946	0.0734	0.1356	0.2089	0.2584	0.5758	0.621	0.621	0.2472		782.711	13.9909				Wed Apr 03 19:50:21 EET 2024	Oryza rufipogon aa	OrCER3a	0	141790	TRUE	0.804	625	5	9.16082	625	2	621	Thu Jan 23 10:30:18 EET 2025	70.9717	AA		AtCER3	0.9874	625	1	-1	0		-----------------------------------------------------------------------------------------------------------------------MAISM---ASPLSSW---PWAFLG-SY----------KYLLYGPVVGKVVQEWREQGRL-------------------PLGTSWCLHLILLLALRSLTYQLWFSYGNMLFFT-RRRRVVDDGVDFRQIDTEWDWDNMV----------------IMQTLIAAVL--VTS-------RVFPATSDLSAWDLRGWAIAVVLHVAVSEPAFYWAHRALHLGP-LFSRY----HSLHHSFQATQALTAGFVTPLESLILTLVAWAPLAGAFMAGHGSVSLVYGH…	627	64 sequences Alignment	8 KB	linear
LOC_Os06g44300.1			0.1946	0.0734	0.1356	0.2089	0.2584	0.5758			0.2472			13.9909				Mon Dec 11 11:18:05 EET 2023		OsCER3c/GL1-3		141790					9.16082				Thu Jan 23 10:30:18 EET 2025	70.9717	AA									-----------------------------------------------------------------------------------------------------------------------MAISM---ASPLSSW---PWAFLG-SY----------KYLLYGPVVGKVVQEWREQGRL-------------------PLGTSWCLHLILLLALRSLTYQLWFSYGNMLFFT-RRRRVVDDGVDFRQIDTEWDWDNMV----------------IMQTLIAAVL--VTS-------RVFPATSDLSAWDLRGWAIAVVLHVAVSEPAFYWAHRALHLGP-LFSRY----HSLHHSFQATQALTAGFVTPLESLILTLVAWAPLAGAFMAGHGSVSLVYGH…	627	64 sequences Alignment	1 KB	linear
OMERI06G23070.1	0	2	0.1751	0.0922	0.1567	0.2488	0.3088	0.553	0.841	0.841	0.2212		382.489	4.57482				Wed Apr 03 19:50:01 EET 2024	Oryza meridionalis aa	OmCER3a	1.94e-130	35200	TRUE	0.59	215	2	8.38831	214	2	214	Thu Jan 23 10:30:18 EET 2025	24.1639	AA		AtCER3	0.3381	625	412	-1	0		---------------------------------------------------------------------------------------------------------------------------------------------------------------------------------------------------------------------------------------------------------------------------------------------------------------------------------------------------------------------------------------------------------------…	217	64 sequences Alignment	6 KB	linear
OB02G43700.1	0	2	0.188	0.0853	0.1485	0.2338	0.248	0.5071	0.539	0.539	0.2828		718.768	9.72476				Wed Apr 03 19:49:37 EET 2024	Oryza brachyantha aa	ObrCER1a	0	123105	TRUE	0.764	619	1	8.60749	624	2	619	Thu Jan 23 10:30:18 EET 2025	71.5651	AA		AtCER1b	0.9889	624	1	-1	0		---------------------------------------------------------------------------------------------------------------------------MASKPGPFTRW---PWHDLGNY-----------KYVLLAPWAARSTYKFVTARS--------------------EERDLLSFMVLPVVLMRLLSSQLWITVSRHQTARSK-HKIVHKSLDFEQVDRERNW--------------------DDQIILTALIFYAVN-------ATVQQAQGVPWWSSRGLVMTAALHVGPVEFLYYWLHRALHHHW-LYARY----HSHHHASIVTEPITSVIHPFAEEAVYFVLFAIPILTTVATGTASVLTANGY…	633	64 sequences Alignment	7 KB	linear
KN539764.1_FGP003	0	2	0.215	0.0957	0.1281	0.2239	0.2364	0.5052	0.502	0.502	0.2953		647.892	-3.32772				Wed Apr 03 19:49:53 EET 2024	Oryza longistaminata aa	OlCER1a	0	267680	TRUE	0.738	592	1	6.78817	614	2	592	Thu Jan 23 10:30:18 EET 2025	152.904	AA		AtCER1b	0.9731	614	1	-1	0		---------------------------------------------------------------------------------------------------------------------------MASKPGPLTQW---PWHNLGNY-----------KYALVAPSAAYSTYRFVTASS-------------------AAERDLLNFMVFPMLLLRLLYGQLWITVSRHQTARSK-HKIVNKSLDFEQIDRERNW--------------------DDQIILTALVFYLVS-------ATMPQSQVAPWWSTKGMVVTAVLHAGPVEFLYYWLHRALHHHW-LYARY----HSHHHASIVTEPITSVIHPFAEEVVYFVLLAIPILSTVATGTVSVLTANGY…	1358	64 sequences Alignment	8 KB	linear
OPUNC02G34210.1	0	2	0.194	0.0852	0.1451	0.2303	0.235	0.5142	0.53	0.53	0.2792		706.442	6.6828				Wed Apr 03 19:50:16 EET 2024	Oryza punctata aa	OpCER1a	0	127700	TRUE	0.76	618	1	7.97121	624	2	618	Thu Jan 23 10:30:18 EET 2025	71.4922	AA		AtCER1b	0.9889	624	1	-1	0		---------------------------------------------------------------------------------------------------------------------------MASKPGPLTHW---PWHDLGNY-----------KYALVAPWAAYSTYRFVTASS-------------------DAERDLLSFMVLPTLLLRLLYSQLWITVSRHQTARSK-HKIVNKSLDFDQVDRERNW--------------------DDQIILTALLFYVVN-------ATVPLAQGVPWWNSKGMVVTVVLHAGPVEFLYYWLHRALHHHW-LYARY----HSHHHASIVTEPITSVIHPFAEELVYFVLFAIPLLSTVATGTTSVVMANGY…	634	64 sequences Alignment	7 KB	linear
OMERI02G34870.1	0	2	0.1984	0.0835	0.1465	0.2299	0.2425	0.5087	0.525	0.525	0.285		709.909	8.68518				Wed Apr 03 19:50:01 EET 2024	Oryza meridionalis aa	OmCER1a	0	127700	TRUE	0.762	624	1	8.24726	630	2	624	Thu Jan 23 10:30:18 EET 2025	71.6893	AA		AtCER1b	0.9984	630	1	-1	0		---------------------------------------------------------------------------------------------------------------------------MASKPGPLTQW---PWHNLGNY-----------KYALVAPSAAYSTYRFVTASS-------------------AAERDLLGFMVFPMLLLRLLYGQLWITVSRHQTARSK-HKIVNKSLDFEQIDRERNW--------------------DDQIILTALVFYLVN-------ATMPQAQVAPWWSTKGMVVTAVLHAGPVEFLYYWLHRALHHHW-LYARY----HSHHHASIVTEPITSVIHPFAEEVVYFVLLAIPILSTVATGTTSVLTANGY…	635	64 sequences Alignment	7 KB	linear
OBART02G37060.1	0	2	0.201	0.0814	0.1462	0.2276	0.2508	0.5183	0.511	0.511	0.2791		682.945	8.71637				Wed Apr 03 19:49:23 EET 2024	Oryza barthii aa	ObaCER1a	0	126085	TRUE	0.755	591	1	8.43472	630	2	591	Thu Jan 23 10:30:18 EET 2025	67.7998	AA		AtCER1b	0.9984	630	1	-1	0		---------------------------------------------------------------------------------------------------------------------------MASKPGPLTQW---PWHNLGNY-----------KYALVAPSAAYSTYRFVTASS-------------------AAERDLLNFMVFPMLLLRLLYGQLWITVSRHQTARSK-HKIVNKSLDFEQIDRERNW--------------------DDQIILTALVFYLVS-------ATMPQAHVAPWWSTKGMVVTAVLHAGPVEFLYYWLHRALHHHW-LYARY----HSHHHASIVTEPITSVIHPFAEEVVYFVLLAIPILSTVATGTVSVVTANGY…	602	64 sequences Alignment	7 KB	linear
ORGLA02G0322700.1	0	2	0.2	0.0835	0.1465	0.2299	0.2409	0.5087	0.525	0.525	0.285		709.909	8.68349				Wed Apr 03 19:49:43 EET 2024	Oryza glaberrima aa	OgCER1a	0	129190	TRUE	0.762	624	1	8.24534	630	2	624	Thu Jan 23 10:30:18 EET 2025	71.7243	AA		AtCER1b	0.9984	630	1	-1	0		---------------------------------------------------------------------------------------------------------------------------MASKPGPLTQW---PWHNLGNY-----------KYALVAPSAAYSTYRFVTASS-------------------AAERDLLNFMVFPMLLLRLLYGQLWITVSRHQTARSK-HKIVNKSLDFEQIDRERNW--------------------DDQIILTALVFYLVS-------ATMPQAHVAPWWSTKGMVVTAVLHAGPVEFLYYWLHRALHHHW-LYARY----HSHHHASIVTEPITSVIHPFAEEVVYFVLLAIPILSTVATGTVSVVTANGY…	635	64 sequences Alignment	7 KB	linear
LOC_Os02g56920.1			0.1984	0.0835	0.1449	0.2283	0.2409	0.5087			0.2866			8.58547	#00aa33			Mon Dec 11 11:18:05 EET 2023		OsCER1c/GL1-6		127700					8.24641				Thu Jan 23 10:30:18 EET 2025	71.6392	AA									---------------------------------------------------------------------------------------------------------------------------MASKPGPLTQW---PWHNLGNY-----------KYALVAPSAAYSTYRFVTASS-------------------AAERDLLNFMVFPMLLLRLLYGQLWITVSRHQTARSK-HKIVNKSLDFEQIDRERNW--------------------DDQIILTALVFYLVS-------ATMPQAQVAPWWSTKGMVVTAVLHAGPVEFLYYWLHRALHHHW-LYARY----HSHHHASIVTEPITSVIHPFAEEVVYFVLLAIPILSTVATGTVSVVTANGY…	635	64 sequences Alignment	1 KB	linear
ONIVA02G39800.1	0	2	0.1993	0.0814	0.1445	0.2259	0.2525	0.5199	0.511	0.511	0.2791		684.485	8.61835				Wed Apr 03 19:50:09 EET 2024	Oryza nivara aa	OnCER1a	0	124595	TRUE	0.755	591	1	8.43755	630	2	591	Thu Jan 23 10:30:18 EET 2025	67.6846	AA		AtCER1b	0.9984	630	1	-1	0		---------------------------------------------------------------------------------------------------------------------------MASKPGPLTQW---PWHNLGNY-----------KYALVAPSAAYSTYRFVTASS-------------------AAERDLLNFMVFPMLLLRLLYGQLWITVSRHQTARSK-HKIVNKSLDFEQIDRERNW--------------------DDQIILTALVFYLVS-------ATMPQAQVAPWWSTKGMVVTAVLHAGPVEFLYYWLHRALHHHW-LYARY----HSHHHASIVTEPITSVIHPFAEEVVYFVLLAIPILSTVATGTVSVVTANGY…	602	64 sequences Alignment	7 KB	linear
ORUFI02G38530.1	0	2	0.1993	0.0814	0.1445	0.2259	0.2508	0.5183	0.513	0.513	0.2807		686.026	8.61835				Wed Apr 03 19:50:21 EET 2024	Oryza rufipogon aa	OrCER1a	0	124595	TRUE	0.756	591	1	8.43755	630	2	591	Thu Jan 23 10:30:18 EET 2025	67.7146	AA		AtCER1b	0.9984	630	1	-1	0		---------------------------------------------------------------------------------------------------------------------------MASKPGPLTQW---PWHNLGNY-----------KYALVAPSAAYSTYRFVTASS-------------------AAERDLLNFMVFPMLLLRLLYGQLWITVSRHQTARSK-HKIVNKSLDFEQIDRERNW--------------------DDQIILTALVFYLVS-------ATMPQAQVAPWWSTKGMVVTAVLHAGPVEFLYYWLHRALHHHW-LYARY----HSHHHASIVTEPITSVIHPFAEEVVYFVLLAIPILSTVATGTVSVVTANGY…	602	64 sequences Alignment	7 KB	linear
OB02G31830.1	0	2	0.2496	0.0902	0.1465	0.2367	0.2254	0.5266	0.352	0.352	0.2689		385.185	9.36049				Wed Apr 03 19:49:38 EET 2024	Oryza brachyantha aa	ObrCER1c	5.65e-126	154950	TRUE	0.743	619	8	8.83548	624	2	612	Thu Jan 23 10:30:18 EET 2025	71.554	AA		AtCER3	0.9858	628	5	-1	0		---------------------------------------------------------------------------------------------------------------------------MATRPGPLTEW---PWQRLGNF-----------KYVVMAPVVVHGAHRVVS------KGWGDIDLAYSLILPS--------------LLLRMIHNQIWISLSRYQTARSK-HRIVDRGIEFDQVDRERGW--------------------DDQILFNGLLFYVGY-------LAMPSVRRMPLWRTDGAVMTALVHTGPVEFLYYWFHRALHHHF-LYSRY----HSHHHASIVTEPITSVIHPFAEHVVYFILFAIPILSTIYVGNVSAMGIVAY…	621	64 sequences Alignment	8 KB	linear
OPUNC02G22380.1	0	2	0.2536	0.0856	0.147	0.2326	0.2262	0.5315	0.566	0.566	0.2682		759.214	10.5576				Wed Apr 03 19:50:16 EET 2024	Oryza punctata aa	OpCER1c	0	153460	TRUE	0.778	616	1	8.99254	625	2	616	Thu Jan 23 10:30:18 EET 2025	71.2988	AA		AtCER1b	0.9905	625	1	-1	0		---------------------------------------------------------------------------------------------------------------------------MATRPGPLTEW---PWHRLGNF-----------KYVVMAPVVAHGAHRVMS------SGWGDLDIAFSLILPS--------------LLLRMIHNQIWISLSRYQTARSK-HRIVDRGIEFDQVDRERGW--------------------DDQILFNGLVFYAGY-------LAMPSVRRMPVWRTDGAVVTALVHTGPVEFLYYWFHRALHHHF-LYSRY----HSHHHASIVTEPITSVIHPFAEHVVYFILFAIPILSTIYLGNVSAMGIVGY…	619	64 sequences Alignment	7 KB	linear
KN538903.1_FGP015	0	2	0.2764	0.0986	0.1394	0.238	0.2019	0.5096	0.394	0.394	0.2837		297.745	3.07415				Wed Apr 03 19:49:53 EET 2024	Oryza longistaminata aa	OlCER1c	7.51e-95	100060	TRUE	0.579	409	2	7.84394	417	2	408	Thu Jan 23 10:30:18 EET 2025	47.9587	AA		AtCER3	0.6588	623	207	-1	0		---------------------------------------------------------------------------------------------------------------------------------------------------------------------------------------------------------------------------------------------------------------------------------------------------------------------------------------------------------------------------------------------------------MGIVGY…	416	64 sequences Alignment	7 KB	linear
ORUFI02G25810.1	0	2	0.2629	0.0845	0.1502	0.2347	0.2238	0.5196	0.347	0.347	0.2754		371.318	12.6889				Wed Apr 03 19:50:22 EET 2024	Oryza rufipogon aa	OrCER1b	3.41e-120	148085	TRUE	0.74	633	8	9.12365	626	2	620	Thu Jan 23 10:30:18 EET 2025	73.7425	AA		AtCER3	0.9795	624	5	-1	0		---------------------------------------------------------------------------------------------------------------------------MATRPGPLTEW---PWHRLGNF-----------KYVVMAPVVAHGARRVMR------NGWGDLDIAFSLILPS--------------LLLRMIHNQIWISLSRYQTARSK-HRIVDRGIEFDQVDRERGCHLNTHTHNNNNNNNKQLPPLDDQILFNGLVFYAGY-------LAMPSVRRMPVWRTDGAVVTALVHTGPVEFLYYWFHRALHHHF-LYSRY----HSHHHASIVTEPITSVIHPFAEHVVYFILFAIPILSTIYLGNVSAMGIVGY…	639	64 sequences Alignment	8 KB	linear
OMERI02G23970.1	0	2	0.2536	0.0872	0.147	0.2342	0.2278	0.5283	0.358	0.358	0.2698		389.037	11.3614				Wed Apr 03 19:50:01 EET 2024	Oryza meridionalis aa	OmCER1c	3.39e-127	153460	TRUE	0.74	613	8	9.11575	620	2	606	Thu Jan 23 10:30:18 EET 2025	71.451	AA		AtCER3	0.9795	624	5	-1	0		---------------------------------------------------------------------------------------------------------------------------MATRPGPLTEW---PWHRLGNF-----------KYVVMAPVVAHGARRVMR------NGWGDLDIAFSLILPS--------------LLLRMIHNQIWISLSRYQTARSK-HRIVDRGIEFDQVDRERGW--------------------DDQILFNGLVFYAGY-------LAMPSVRRMPVWRTDGAVVTALVHTGPVEFLYYWFHRALHHHF-LYSRY----HSHHHASIVTEPITSVIHPFAEHVVYFILFAIPILSTIYLGNVSAMGIVGY…	619	64 sequences Alignment	8 KB	linear
LOC_Os04g43270.1			0.2585	0.0872	0.1486	0.2359	0.2278	0.5299			0.2666			11.4602				Mon Dec 11 11:18:05 EET 2023		OsCER1-like/GL1-7		153460					9.11586				Sat Dec 21 08:00:09 EET 2024	71.5231	AA									---------------------------------------------------------------------------------------------------------------------------MATRPGPLTEW---PWHRLGNF-----------KYVVMAPVVAHGARRVMR------NGWGDLDIAFSLILPS--------------LLLRMIHNQIWISLSRYQTARSK-HRIVDRGIEFDQVDRERGW--------------------DDQILFNGLVFYAGY-------LAMPSVRRMPVWRTDGAVVTALVHTGPVEFLYYWFHRALHHHF-LYSRY----HSHHHASIVTEPITSVIHPFAEHVVYFILFAIPILSTIYLGNVSAMGIVGY…	619	64 sequences Alignment	1 KB	linear
OBART02G24440.1	0	2	0.2585	0.0872	0.1486	0.2359	0.2262	0.5283	0.566	0.566	0.2682		757.673	11.4602				Wed Apr 03 19:49:23 EET 2024	Oryza barthii aa	ObaCER1c	0	153460	TRUE	0.778	616	1	9.11586	625	2	616	Thu Jan 23 10:30:18 EET 2025	71.5391	AA		AtCER1b	0.9905	625	1	-1	0		---------------------------------------------------------------------------------------------------------------------------MATRPGPLTEW---PWHRLGNF-----------KYVVMAPVVAHGARRVMR------NGWGDLDIAFSLILPS--------------LLLRMIHNQIWISLSRYQTARSK-HRIVDRSIEFDQVDRERGW--------------------DDQILFNGLVFYAGY-------LAMPSVRRMPVWRTDGAVVTALVHTGPVEFLYYWFHRALHHHF-LYSRY----HSHHHASIVTEPITSVIHPFAEHVVYFILFAIPILSTIYLGNVSAMGIVGY…	619	64 sequences Alignment	7 KB	linear
ORGLA02G0211800.1	0	2	0.2585	0.0872	0.1486	0.2359	0.2262	0.5283	0.358	0.358	0.2682		387.111	11.4602				Wed Apr 03 19:49:44 EET 2024	Oryza glaberrima aa	OgCER1c	1.25e-126	153460	TRUE	0.74	613	8	9.11586	620	2	606	Thu Jan 23 10:30:18 EET 2025	71.5391	AA		AtCER3	0.9795	624	5	-1	0		---------------------------------------------------------------------------------------------------------------------------MATRPGPLTEW---PWHRLGNF-----------KYVVMAPVVAHGARRVMR------NGWGDLDIAFSLILPS--------------LLLRMIHNQIWISLSRYQTARSK-HRIVDRSIEFDQVDRERGW--------------------DDQILFNGLVFYAGY-------LAMPSVRRMPVWRTDGAVVTALVHTGPVEFLYYWFHRALHHHF-LYSRY----HSHHHASIVTEPITSVIHPFAEHVVYFILFAIPILSTIYLGNVSAMGIVGY…	619	64 sequences Alignment	8 KB	linear
ONIVA09G12600.1	0	2	0.2585	0.0872	0.1486	0.2359	0.2278	0.5299	0.359	0.359	0.2666		389.423	11.4602				Wed Apr 03 19:50:09 EET 2024	Oryza nivara aa	OnCER1c	2.29e-127	153460	TRUE	0.74	613	8	9.11586	620	2	606	Thu Jan 23 10:30:18 EET 2025	71.5091	AA		AtCER3	0.9795	624	5	-1	0		---------------------------------------------------------------------------------------------------------------------------MATRPGPLTEW---PWHRLGNF-----------KYVVMAPVVAHGARRVMR------NGWGDLDIAFSLILPS--------------LLLRMIHNQIWISLSRYQTARSK-HRIVDRGIEFDQVDRERGW--------------------DDQILFNGLVFYAGY-------LAMPSVRRMPVWRTDGAVVTALVHTGPVEFLYYWFHRALHHHF-LYSRY----HSHHHASIVTEPITSVIHPFAEHVVYFILFAIPILSTIYLGNVSAMGIVGY…	619	64 sequences Alignment	8 KB	linear
OB04G25600.1	0	2	0.2577	0.0827	0.141	0.2237	0.2204	0.5154	0.551	0.551	0.2934		717.227	10.9858				Wed Apr 03 19:49:37 EET 2024	Oryza brachyantha aa	ObrCER1b	0	158180	TRUE	0.77	614	1	8.64781	624	2	614	Thu Jan 23 10:30:18 EET 2025	71.2247	AA		AtCER1b	0.9889	624	1	-1	0		---------------------------------------------------------------------------------------------------------------------------METQPGPLTEW---PWQWMGNF-----------KYLVLAPAAMHTAYRVAT------KGWGDVDPAYAALLPA--------------LLMRMIHNQIWISLSRYQTARRK-HLIVDRSLDFEQVDRERSW--------------------DDQIILNGLLFYLAY-------ATIPNISLMPMWRTDGAIITFLLHMGPVEFLYYWLHRALHHHF-LYSRY----HSHHHASIVTEPITSVIHPFAEHLAYYLLFSISILTPIFMGCGSVLAAILY…	617	64 sequences Alignment	7 KB	linear
KN538891.1_FGP013	0	2	0.2377	0.0802	0.1412	0.2214	0.2452	0.5245	0.446	0.446	0.2897		552.747	19.4584				Wed Apr 03 19:49:53 EET 2024	Oryza longistaminata aa	OlCER1b	0	175835	TRUE	0.748	664	124	9.39928	628	2	541	Thu Jan 23 10:30:18 EET 2025	77.5012	AA		AtCER1b	0.9952	628	1	-1	0		MATRPGPLTEWPWQWMGGYKYLVLAPAAMHTAHRLATKGWGDFDPAYTFILPTLLLRMIHNQIWISLSRYQTARRKHLIVDRSLDFEQSIQIKCHRRAYQLARSGEGAACLPLGQRGKTLPITMATRPGPLTEW---PWQWMGGY-----------KYLVLAPAAMHTAHRLAT------KGWGDFDPAYTFILPT--------------LLLRMIHNQIWISLSRYQTARRK-HLIVDRSLDFEQVDRERSW--------------------DDQIILNGLLFYLGY-------AIIPNFRLMPKKH----------------------------------------------------DDAVIHPFAEHLAYFLLFSISILPPIFMGCGSVLAGVLY…	673	64 sequences Alignment	8 KB	linear
ONIVA04G16850.2	0	2	0.2521	0.0847	0.1271	0.2119	0.2182	0.5148	0.48	0.48	0.2987		419.853	6.7037				Wed Apr 03 19:50:08 EET 2024	Oryza nivara aa	OnCER1b	3.49e-141	94810	TRUE	0.61	460	32	8.25116	452	2	429	Thu Jan 23 10:30:18 EET 2025	53.5152	AA		AtCER1a	0.7197	622	171	-1	0		-------------------------------------------------------------------------------------------------------------------------------------------------------------------------------------------------------------------------------------------------------------------------------------------------------------------------------MEPS---------SLSSSL-LVSQGTAPPFSLLALPLAPPRIHPVIHPFAEHLAYFLLFSISILPPIFMGCGSVLAGVLY…	472	64 sequences Alignment	7 KB	linear
OPUNC04G16230.1	0	2	0.2525	0.0794	0.1385	0.2179	0.2159	0.5295	0.567	0.567	0.2933		468.389	5.01599				Wed Apr 03 19:50:17 EET 2024	Oryza punctata aa	OpCER1b	6.13e-160	150605	TRUE	0.591	387	1	7.92785	388	2	387	Thu Jan 23 10:30:18 EET 2025	57.4268	AA		AtCER1b	0.6149	388	1	-1	0		---------------------------------------------------------------------------------------------------------------------------MATRPGPLTEW---PWQWMGGY-----------KYLVLAPAAMHTAHRLAT------KGWGDFDPAYTFMLPA--------------LLLRMIHNQIWISFSRYQTARRK-HLIVDRSLDFEQVDRERSW--------------------DDQIILNGLLSYLGY-------ATIPNIYIMPVWRTDGAVITILLHMGPVEFLYYWFHRALHHHF-LYSRY----HSHHHASIVTEPITSVIHPFAEHLAYFLLFSISILPPIFMGCGSVLAVVLY…	491	64 sequences Alignment	6 KB	linear
ORGLA04G0156100.1	0	2	0.2612	0.0823	0.1449	0.2272	0.2111	0.5027	0.555	0.555	0.2987		665.226	13.5927				Wed Apr 03 19:49:43 EET 2024	Oryza glaberrima aa	OgCER1b	0	127240	TRUE	0.721	550	1	9.07767	560	2	550	Thu Jan 23 10:30:18 EET 2025	64.4627	AA		AtCER1b	0.8875	628	69	-1	0		---------------------------------------------------------------------------------------------------------------------------------------------------------------------------------------------------------------------------------RYQTARRK-HLIVDRSLDFEQVDRERSW--------------------DDQIILNGLLFYLGY-------AIIPNFRLMPVWRTNGALITILLHTGPVEFLYYWFHRALHHHF-LYSRY----HSHHHASVVTEPITSVIHPFAEHLAYFLLFSISILPPIFMGCGSVLAGVLY…	559	64 sequences Alignment	7 KB	linear
OBART04G18500.1	0	2	0.2424	0.079	0.1418	0.2208	0.2226	0.5153	0.602	0.602	0.2962		444.506	10.8865				Wed Apr 03 19:49:23 EET 2024	Oryza barthii aa	ObaCER1b	9.29e-150	138240	TRUE	0.569	339	1	8.68466	339	2	338	Thu Jan 23 10:30:18 EET 2025	64.3347	AA		AtCER1b	0.5357	338	1	-1	0		---------------------------------------------------------------------------------------------------------------------------MATRPGPLTEW---PWQWMGGY-----------KYLVLAPVAMHTAHRLAT------KGWGDFDPAYTFMLPT--------------LLLRMIHNQIWISLSRYQTARRK-HLIVDRSLDFEQVDRERSW--------------------DDQIILNGLLFYLGY-------AIIPNFRLMPVWRTNGALITILLHMGPVEFLYYWFHRALHHHF-LYSRY----HSHHHASVVTEPITSVIHPFAEHLAYFLLFSISILPPIFMGCGSVLAGVLY…	557	64 sequences Alignment	6 KB	linear
OMERI04G15550.1	0	2	0.2477	0.0801	0.1435	0.2236	0.2296	0.5166	0.332	0.332	0.2931		336.65	16.7194				Wed Apr 03 19:50:02 EET 2024	Oryza meridionalis aa	OmCER1b	1.4e-106	167940	TRUE	0.744	652	52	8.96931	625	2	601	Thu Jan 23 10:30:18 EET 2025	76.536	AA		AtCER3	0.9874	629	5	-1	0		-------------------------------------------------------------------------------MRCFLQCKQSMQIKCYRRAYQLAWSGEGAACLPLGQRGKTLPITMATRPGPLTEW---PWQWMGDY-----------KYLVLAPAAMHTAHRLAT------KGWGDFDPAYTFMLPT--------------LLLRMIHNQIWISLSRYQTARRK-HLIVDRSLDFEQVDRERSW--------------------DDQIILNGLLFYLGY-------AIIPNFRLMPVWRTNGALITILLHMGPVEFLYYWFHRALHHHF-LYSRY----HSHHHASIVTEPITSVIHPFAEHLAYFLLFSISVLPPIFMGCGSVLAGVLY…	662	64 sequences Alignment	8 KB	linear
AT1G02205 (AtCER1)			0.2508	0.0889	0.1444	0.2333	0.2	0.5079			0.2857			6.38997	#aaaaaa		AtCER1-3	Mon Dec 11 07:23:32 EET 2023		AtCER1		140190					7.96502				Thu Jan 23 10:30:18 EET 2025	73.0236	AA		AT1G02205.3							---------------------------------------------------------------------------------------------------------------------------MATKPGVLTDW---PWTPLGSF-----------KYIVIAPWAVHSTYRFVTDDP--------------------EKRDLGYFLVFPFLLFRILHNQVWISLSRYYTSSGK-RRIVDKGIDFNQVDRETNW--------------------DDQILFNGVLFYIGI-------NLLPEAKQLPWWRTDGVLMAALIHTGPVEFLYYWLHKALHHHF-LYSRY----HSHHHSSIVTEPITSVIHPFAEHIAYFILFAIPLLTTLLTKTASIISFAGY…	630	64 sequences Alignment	1 KB	linear
KN541966.1_FGP002	0	2	0.2431	0.0792	0.1344	0.2136	0.2192	0.5285	0.519	0.519	0.2799		602.823	8.72661				Wed Apr 03 19:49:53 EET 2024	Oryza longistaminata aa	OlCER1d	0	105115	TRUE	0.714	539	1	8.61587	573	2	539	Thu Jan 23 10:30:18 EET 2025	62.2996	AA		AtCER1b	0.9081	573	1	-1	0		---------------------------------------------------------------------------------------------------------------------------MATNPGLFTVS---PWQRLGNL-----------KYLVLAPWVLHGCHKMATAKELG-----ETDVAYLSVF--------------PFMLLRILHSQVWLTISRLMDARGNRRRIVERGIEFEQVDRENNW--------------------DDTFILTAILEYLGL-------LLMPLGQGMPLWRREGTLVLVLMHAGPVEFLYYWFHRALHHHA-LFSRY----HSHHHASIVTEPISSVVHPFAELVAYDVLFAIPVVTCLLTGTISILAYAIY…	543	64 sequences Alignment	7 KB	linear
OPUNC10G11230.1	0	2	0.2504	0.0794	0.134	0.2134	0.2222	0.5326	0.505	0.505	0.2892		660.603	13.1276				Wed Apr 03 19:50:16 EET 2024	Oryza punctata aa	OpCER1d	0	147875	TRUE	0.748	564	1	8.97006	625	2	564	Thu Jan 23 10:30:18 EET 2025	64.7263	AA		AtCER1b	0.9905	625	1	-1	0		---------------------------------------------------------------------------------------------------------------------------MATKPGIFTDW---PWKKLGNF-----------KYVVLAPWAVHACYLVVTATAKGGGRWREVDVGYVAILPS--------------MLLRVLHNQAWITASRVQNARGR-RQIVRRGIEFGQVDRERNW--------------------DDQIILSGVLLLLGA-------MYLPA---------------------------------------------------------------VIHPFAELVAYELLFSIPLIVSTLTGTASIIAFEMY…	567	64 sequences Alignment	7 KB	linear
OB10G20160.1	0	2	0.2268	0.0898	0.1417	0.2315	0.2315	0.5276	0.341	0.341	0.2772		359.762	7.22671				Wed Apr 03 19:49:38 EET 2024	Oryza brachyantha aa	ObrCER1d	5.54e-116	176045	TRUE	0.746	635	6	8.25084	630	2	628	Thu Jan 23 10:30:18 EET 2025	72.7332	AA		AtCER3	0.9921	630	3	-1	0		---------------------------------------------------------------------------------------------------------------------------MATNPGLFTEW---PWKKLGSF-----------KYVLLAPWVAHGWYEVAT------KGWRAADLGYLAILPSLLLRDLAYSLILPSLLLRMIHNQIWISLSRYQTARSK-HRIVDRGIEFDQVDRERNW--------------------DDQIILSGFLLYLGA-------LYLPGGQRLPLWRADGAAVIALLHAGPVEFLYYWLHRALHHHW-LYTRY----HSHHHASIVTEPITSVIHPFAELVAYEVLFSVPLIASALTGTASIIAFEAY…	635	64 sequences Alignment	8 KB	linear
KN538697.1_FGP046	0	2	0.2352	0.0819	0.1381	0.22	0.2155	0.5175	0.344	0.344	0.2944		364.385	8.32298				Wed Apr 03 19:49:53 EET 2024	Oryza longistaminata aa	OlCER1e	1.98e-117	162315	TRUE	0.729	607	6	8.17057	606	2	602	Thu Jan 23 10:30:18 EET 2025	75.7608	AA		AtCER3	0.9573	608	3	-1	0		---------------------------------------------------------------------------------------------------------------------------MATNPGLFTEW---PWKKLGSF-----------KYVLLAPWVVHGWYEIST------KGWREVDLGYIAILPS--------------LLLRMLHNQAWITVSRLQNARGR-RQIVRRGIEFDQVDRERNW--------------------DDQIILSGILLYLGA-------LYLPGGQHLPLWRTDGAVLIALLHAGPVEFLYYWFHRALHHHF-LYTRY----HSHHHSSIVTEPITSVIHPFAELVAYELLFSIPLITCALTGTASIIAFEMY…	659	64 sequences Alignment	8 KB	linear
OBART10G12880.1	0	2	0.2333	0.0889	0.1444	0.2333	0.2292	0.5139	0.553	0.553	0.2889		717.998	11.1945				Wed Apr 03 19:49:23 EET 2024	Oryza barthii aa	ObaCER1d	0	191430	TRUE	0.761	577	1	8.38356	612	2	577	Thu Jan 23 10:30:18 EET 2025	82.8308	AA		AtCER1b	0.9699	612	1	-1	0		---------------------------------------------------------------------------------------------------------------------------MATNPGLFTEW---PWKKLGSF-----------KYVLLAPWVAHGWYEVAT------KGWREVDLGYIAILPS--------------LLLRMLHNQAWITISRLQNARGR-RQIVRRGIEFDQVDRERNW--------------------DDQIILSGILLYLGA-------LYVPGGQHLPLWRTDGAGLIALLHAGPVEFLYYWFHRALHHHF-LYTRY----HSHHHSSIVTEPITSVIHPFAELVAYELLFSIPLIACALTGTASIIAFEMY…	720	64 sequences Alignment	7 KB	linear
ONIVA10G13050.1	0	2	0.2333	0.0889	0.1458	0.2347	0.2292	0.5125	0.319	0.319	0.2875		330.102	12.1945				Wed Apr 03 19:50:10 EET 2024	Oryza nivara aa	OnCER1d	1.97e-103	185930	TRUE	0.739	587	6	8.49555	619	2	582	Thu Jan 23 10:30:18 EET 2025	82.8289	AA		AtCER3	0.9779	621	3	-1	0		---------------------------------------------------------------------------------------------------------------------------MATNPGLFTEW---PWKKLGSF-----------KYVLLAPWVAHGWYEVAT------KGRREVDLGYIAILPS--------------LLLRMLHNQAWITISRLQNARGR-RQIVRRGIEFDQVDRERNW--------------------DDQIILSGILLYLGA-------LYVPGGQHLPLWRTDGAGLIALLHAGPVEFLYYWFHRALHHHF-LYTRY----HSHHHSSIVTEPITSVIHPFAELVAYELLFSIPLIACALTGTASIIAFEMY…	720	64 sequences Alignment	8 KB	linear
ORUFI10G13590.1	0	2	0.2246	0.0901	0.1359	0.226	0.2289	0.5165	0.553	0.553	0.2933		711.835	2.92555				Wed Apr 03 19:50:21 EET 2024	Oryza rufipogon aa	OrCER1d	0	183200	TRUE	0.772	590	1	7.34903	625	2	590	Thu Jan 23 10:30:18 EET 2025	79.9784	AA		AtCER1b	0.9905	625	1	-1	0		---------------------------------------------------------------------------------------------------------------------------MATNPGLFTEW---PWKKLGSF-----------KYVLLAPWVAHGWYEVAT------KGWREVDLGYIAILPS--------------LLLRMLHNQAWITISRLQNARGR-RQIVRRGIEFDQVDRERNW--------------------DDQIILSGILLYLGA-------LYVPGGQHLPLWRTDGAGLIALLHAGPVEFLYYWFHRALHHHF-LYTHY----HSHHHSSIVTEPITSVIHPFAELVAYELLFSIPLIACALTGTASIIAFEMY…	699	64 sequences Alignment	7 KB	linear
OPUNC10G11250.1	0	2	0.2294	0.0908	0.1353	0.2261	0.2211	0.5248	0.576	0.576	0.2855		768.074	1.22937				Wed Apr 03 19:50:16 EET 2024	Oryza punctata aa	OpCER1e	0	166075	TRUE	0.783	603	1	7.19015	625	2	603	Thu Jan 23 10:30:18 EET 2025	69.6224	AA		AtCER1b	0.9905	625	1	-1	0		---------------------------------------------------------------------------------------------------------------------------MASNPGILTEW---PWKKLGSF-----------KYVLVAPWVVHGWYEVAT------KGWREVDLGYIAILPS--------------LLLRMLHNQGWITASRLQNARGR-RQIVRRGIEFDQVDRERNW--------------------DDQIILSGILLYLGA-------LYIPGGQHLPLWRTDGAVLIALLHAGPVEFLYYWLHRALHHHF-LYTRY----HSHHHSSIVTEPITSVIHPFAELVAYEVLFSIPLIACALTGMASIVAFEMY…	606	64 sequences Alignment	7 KB	linear
OMERI10G09710.1	0	2	0.2383	0.087	0.1369	0.2238	0.2222	0.5217	0.343	0.343	0.2899		379.407	6.05995				Wed Apr 03 19:50:01 EET 2024	Oryza meridionalis aa	OmCER1d	1.46e-123	167690	TRUE	0.745	620	6	8.01928	627	2	615	Thu Jan 23 10:30:18 EET 2025	71.3495	AA		AtCER3	0.9905	629	3	-1	0		---------------------------------------------------------------------------------------------------------------------------MATNPGLFTEW---PWKKLGSF-----------KYVLLAPWVAHGWYEVAT------KGWREVDLGYIAILPS--------------LLLRMLHNQAWITISRLQNARGR-RQIVRRGIEFDQVDRERNW--------------------DDQIILSGILLYLGA-------LYLPGGQHLPLWRTDGAVLIALLHAGPVEFLYYWFHRALHHYF-LYTRY----HSHHHSSIVTEPITSVIHPFAELVAYELLFSIPLIACALTGTASIIAFEMY…	621	64 sequences Alignment	8 KB	linear
ORGLA10G0114600.1	0	2	0.2351	0.087	0.1385	0.2254	0.2287	0.5217	0.343	0.343	0.2882		376.711	6.15976				Wed Apr 03 19:49:44 EET 2024	Oryza glaberrima aa	OgCER1d	1.42e-122	166200	TRUE	0.745	620	6	8.02248	627	2	615	Thu Jan 23 10:30:18 EET 2025	71.2072	AA		AtCER3	0.9905	629	3	-1	0		---------------------------------------------------------------------------------------------------------------------------MATNPGLFTEW---PWKKLGSF-----------KYVLLAPWVAHGWYEVAT------KGWREVDLGYIAILPS--------------LLLRMLHNQAWITISRLQNARGR-RQIVRRGIEFDQVDRERNW--------------------DDQIILSGILLYLGA-------LYVPGGQHLPLWRTDGAGLIALLHAGPVEFLYYWFHRALHHHF-LYTRY----HSHHHSSIVTEPITSVIHPFAELVAYELLFSIPLIACALTGTASIIAFEMY…	621	64 sequences Alignment	8 KB	linear
LOC_Os10g33250.1			0.237	0.0891	0.1294	0.2185	0.2319	0.5328			0.2857			4.46826				Mon Dec 11 11:18:05 EET 2023		OsCER1b/GL1-5/WDA1		163220					7.84966				Thu Jan 23 10:30:18 EET 2025	68.0858	AA									---------------------------------------------------------------------------------------------------------------------------MATNPGLFTEW---PWKKLGSF-----------KYVLLAPWVAHGWYEVAT------KGWREVDLGYIAILPS--------------LLLRMLHNQAWITISRLQNARGR-RQIVRRGIEFDQVDRERNW--------------------DDQIILSGILLYLGA-------LYVPGGQHLPLWRTDGAGLIALLHAGPVEFLYYWFHP-------------------------------VIHPFAELVAYELLFSIPLIACALTGTASIIAFEMY…	595	64 sequences Alignment	1 KB	linear

## Sheet: Details
Name	# Nucleotides	# Sequences	% Identical Sites	% Pairwise Identity	Alignment method	Command Line: Command Line	Created Date	Description	Free end gaps	Max Sequence Length	Mean Coverage	Min Sequence Length	Modified	Output: Output	Ref Seq Index	Ref Seq Length	Ref Seq Name	Sequence Length	Size	Topology	URN
64 sequences Alignment	0	64	0.075	0.472	Clustal Omega	clustalo.exe -i input.fasta -o clustal.aln -v --outfmt=clustal --output-order=tree-order --iter=0 --cluster-size=100 -t Protein	Thu Apr 04 01:27:03 EET 2024	Alignment of 64 sequences	TRUE	1358	30.4881	217	Wed Dec 18 09:06:33 EET 2024		-1	0		1633	278 KB	linear	urn:local:.:2ic-hk2f021
