# Supplementary material for: Comparative Genomic Analysis and Functional Identification of CER1 and CER3 Homologs in Rice Wax Synthesis
Source: Biology (Basel). 2026 Jan 16;15(2):166. doi: 10.3390/biology15020166 (PMC12838214; doi:10.3390/biology15020166)
Supplement: Supplementary file 1 [file biology-15-00166-s001.zip › Table S4.xlsx]

## Sheet: Fig 3A
Ct
	OsUBQ5			OsCER1a			OsCER1b			OsCER1c
Leaf	23.4964	23.9457	23.4841	28.4968	28.7586	29.2631	30.7027	30.7498	30.7059	30.8154	30.5398	31.0517
Flag Leaf	24.82	25.3591	25.5665	33.0926	34.0695	34.182	35.6381	35.2388	35.2611	33.3757	32.7002	32.5684
Floret	26.1109	25.6489	26.2139	26.4796	27.1004	27.4987	26.1802	26.0336	26.0811	32.1871	31.2215	31.8984
Spikelet	27.657	27.5016	27.8322	34.3988	35.0962	34.6083	30.9597	31.0878	31.4578	33.1128	33.1073	33.2701
Seedling	24.7077	24.6928	25.1809	27.9236	27.8907	28.2718	31.8977	31.0298	31.3028	27.1717	27.2199	27.3953
Root	26.524	25.9935	25.9608			40.0164	35.5825	35.3896	35.3821	35.4391	35.1908	35.5079
Figure 3A													Statistical analysis
	OsCER1a			OsCER1b			OsCER1c							Tukey's multiple comparisons test	Adjusted P Value	Cohen’s d
Leaf	1.26812	1.05767	0.745569	0.274854	0.26604	0.274256	0.254202	0.307713	0.215805				Leaf	OsCER1a vs. OsCER1b	0.0024	4.0446
Flag Leaf	0.159688	0.0811328	0.0750503	0.0273526	0.0360762	0.0355209	0.131234	0.209608	0.229659					OsCER1a vs. OsCER1c	0.0022	4.05047
Floret	26.1551	17.0096	12.9061	32.1875	35.6312	34.4767	0.500531	0.977474	0.611431					OsCER1b vs. OsCER1c	0.9946	0.380093
Spikelet	0.344406	0.212398	0.29786	3.73547	3.41815	2.64488	0.839859	0.843065	0.753065				Flag Leaf	OsCER1a vs. OsCER1b	0.1539	2.15462
Seedling	3.92866	4.01945	3.08628	0.279354	0.509815	0.42193	7.39314	7.15017	6.3316					OsCER1a vs. OsCER1c	0.0949	-1.70887
Root			0.00247294	0.0534524	0.0610989	0.0614174	0.0590377	0.0701242	0.056287					OsCER1b vs. OsCER1c	0.0077	-4.25505
													Floret	OsCER1a vs. OsCER1b	0.0082	-3.11057
														OsCER1a vs. OsCER1c	0.0038	3.74934
														OsCER1b vs. OsCER1c	0.0001	26.6819
													Spikelet	OsCER1a vs. OsCER1b	<0.0001	-7.46303
														OsCER1a vs. OsCER1c	0.2001	-8.85306
														OsCER1b vs. OsCER1c	0.0002	6.16165
													Seedling	OsCER1a vs. OsCER1b	0.0002	8.77793
														OsCER1a vs. OsCER1c	0.0002	-6.12234
														OsCER1b vs. OsCER1c	<0.0001	-16.3139
													Root	OsCER1a vs. OsCER1b	<0.0001	-12.4589
														OsCER1a vs. OsCER1c	<0.0001	-8.10133
														OsCER1b vs. OsCER1c	0.7284	-0.519539

## Sheet: Fig 3B
Ct
	OsUBQ5			OsCER3a			OsCER3b			OsCER3c
Leaf	26.06	26.2905	25.9786	28.9677	28.9188	28.6879	30.5868	30.6033	30.3658	31.919	32.5919	33.0606
Flag Leaf	28.3015	28.8378	28.5324	31.6409	31.9454	31.8683	30.8955	30.9902	31.1569	39.4201	40.1002	38.2502
Floret	29.7149	29.7114	30.271	27.7283	27.246	26.8382	29.2489	29.7089	29.497	28.2806	28.9445	27.4976
Spikelet	30.0747	30.5615	30.7437	32.8752	33.3739	32.9476	32.7927	33.1555	32.962	35.0417	33.6829	34.0537
Seedling	27.7861	27.4551	27.1062	29.5556	29.0041	29.1436	28.4777	28.8938	29.1664	30.2845	30.5982	30.2264
Root	29.3287	29.1696	28.5438	36.445	37.1359	37.6984	35.6113	35.4679	35.8869	38.6169	38.8319	38.8795
Figure 3B													Statistical analysis
	OsCER3a			OsCER3b			OsCER3c							Tukey's multiple comparisons test	Adjusted P Value	Cohen’s d
Leaf	0.926857	0.958823	1.12525	0.30173	0.2983	0.351672	0.119834	0.0751631	0.0543163				Leaf	OsCER3a vs. OsCER3b	<0.0001	8.77452
Flag Leaf	0.79262	0.641821	0.677063	1.32876	1.24433	1.10856	0.00360815	0.00225201	0.00811842					OsCER3a vs. OsCER3c	<0.0001	11.6593
Floret	30.2566	42.2676	56.0769	10.546	7.66674	8.87983	20.6328	13.0228	35.5041					OsCER3b vs. OsCER3c	0.0121	7.38012
Spikelet	1.25978	0.891598	1.19807	1.33389	1.03735	1.18622	0.280615	0.719699	0.556586				Flag Leaf	OsCER3a vs. OsCER3b	0.0005	-5.43247
Seedling	1.75726	2.57551	2.33812	3.29405	2.46865	2.04358	0.941479	0.757494	0.980158					OsCER3a vs. OsCER3c	<0.0001	12.5252
Root	0.0389422	0.0241235	0.0163348	0.0694035	0.0766577	0.0573365	0.00864158	0.00744516	0.00720382					OsCER3b vs. OsCER3c	<0.0001	15.5573
													Floret	OsCER3a vs. OsCER3b	0.0143	3.68055
														OsCER3a vs. OsCER3c	0.112	1.62406
														OsCER3b vs. OsCER3c	0.274	-1.72059
													Spikelet	OsCER3a vs. OsCER3b	0.8991	-0.397431
														OsCER3a vs. OsCER3c	0.0205	2.84625
														OsCER3b vs. OsCER3c	0.0126	3.5332
													Seedling	OsCER3a vs. OsCER3b	0.5811	-0.701878
														OsCER3a vs. OsCER3c	0.0247	4.30153
														OsCER3b vs. OsCER3c	0.008	3.73644
													Root	OsCER3a vs. OsCER3b	0.0028	-3.87837
														OsCER3a vs. OsCER3c	0.0866	2.298
														OsCER3b vs. OsCER3c	0.0004	8.67215

## Sheet: Fig 3D
Figure 3D
	OsCER1a	OsCER1b	OsCER1c	OsCER3a	OsCER3b	OsCER3c
Control_Shoot	298.81	368.11	1816	3253.92	667.25	480.43
Drought_Shoot	192.45	12.27	767.68	4071.38	1213.75	166.56
Salt_Shoot	152.01	107.98	1045.77	2791.33	1083.89	316.93
Cold_Shoot	231.56	409.05	1180.9	2485	341.29	285.92
Well-watered, 30C, S4	0.49	0	0	3.55	0.09	0
Well-watered, 30 min. at 40C, S4	0.61	0	0	4.05	0.09	0
Aerobic coleoptile	143.63	725.58	160.17	5463.84	2567.07	5633.64
Anoxic coleoptile	535.02	351.06	2940.81	974.65	817.76	4426.45
