# Supplementary material for: Comparative Genomic Analysis and Functional Identification of CER1 and CER3 Homologs in Rice Wax Synthesis
Source: Biology (Basel). 2026 Jan 16;15(2):166. doi: 10.3390/biology15020166 (PMC12838214; doi:10.3390/biology15020166)
Supplement: Supplementary file 1 [file biology-15-00166-s001.zip › Table S5.xlsx]

## Sheet: Fig 6A
Figure 6A
		ZH11			oscer1a					ZH11 vs oscer1a
		bio rep1	bio rep2	bio rep3	bio rep1	bio rep2	bio rep3	bio rep4		Adjusted P Value	Cohen's d
Acids	C26	1.18597	1.55661	0.976007	2.27592	1.75862	2.10605	2.13984		0.0049	-3.29143
	C28	7.53974	7.78826	4.12002	4.10098	4.23633	3.57384	5.04196		0.0785	1.62737
	C30	10.1865	9.13923	6.42313	4.54247	5.06292	3.46784	4.33462		0.003	3.17672
	C32	15.7141	27.0138	21.7905	54.4602	34.4121	45.5569	54.6265		0.0119	-3.13263
Aldehydes	C28	4.1424	5.62546	6.40942	6.43123	3.93377	4.04846	4.28285		0.7125	0.614569
	C30	95.5609	91.5812	89.4478	83.6842	68.9512	54.5784	57.6064		0.0436	2.49773
	C32	39.4672	40.3642	32.1179	28.6776	32.866	23.5355	24.2357		0.0416	2.26323
	C34	0.907674	1.32707	0.933093	2.76247	2.55041	1.64333	1.50633		0.0878	-2.06842
Alcohols	C26	0.71779	0.960515	0.897045	1.44338	1.28612	1.62444	1.22624		0.0073	-3.36678
	C28	3.53869	4.03911	5.10112	4.52242	3.52835	4.05546	4.5641		0.9903	0.0933773
	C30	91.9759	96.1069	71.4503	54.3484	65.778	58.7422	62.0437		0.0058	2.86891
	C32	1.69799	1.66935	1.15671	1.22037	1.15149	1.29659	1.13662		0.0931	1.52745
Alkanes	C27	3.36359	3.35789	3.22533	4.0739	3.08189	4.09608	6.93063		0.5289	-0.956547
	C29	13.5487	16.6081	13.4631	13.5396	10.4563	11.1455	14.883		0.4179	1.03815
	C30	3.91435	4.22864	3.86044	7.2515	5.0269	6.02556	7.66454		0.0338	-2.65695
	C31	8.15016	12.1686	8.06851	10.9019	7.83605	7.34935	10.943		0.9906	0.0972204
Esters	C44	8.67964	11.2689	9.4773	9.91531	8.09479	10.7273	8.06328		0.8255	0.456685
	C46	4.9733	7.10771	6.34869	8.48474	6.83807	5.20389	5.49366		0.9399	-0.268414

## Sheet: Fig 6B
Figure 6B
	ZH11			oscer1a					ZH11 vs oscer1a
	bio rep1	bio rep2	bio rep3	bio rep1	bio rep2	bio rep3	bio rep4		Adjusted P Value	Cohen's d
Total	326.291	357.126	297.897	326.171	283.202	269.009	301.976		0.2963	1.1948

## Sheet: Fig 6C
Figure 6C
		ZH11			oscer3a			oscer3b				oscer3c					ZH11 vs oscer3a		ZH11 vs oscer3b		ZH11 vs oscer3c
		bio rep1	bio rep2	bio rep3	bio rep1	bio rep2	bio rep3	bio rep1	bio rep2	bio rep3	bio rep4	bio rep1	bio rep2	bio rep3	bio rep4		Adjusted P Value	Cohen's d	Adjusted P Value	Cohen's d	Adjusted P Value	Cohen's d
Acids	C26	2.01653	2.12398	2.29375	0.974354	0.760571	0.577798	3.0928	2.03715	2.79171	2.32428	1.37499	0.872365	1.30361	1.24975		0.0012	8.00349	0.3349	-1.10935	0.0106	4.84238
	C28	13.7264	14.9284	15.9774	1.20203	0.902856	0.845971	15.3668	13.1659	16.5004	14.4491	9.74117	5.24426	8.499	5.45884		<0.0001	17.198	>0.9999	0.00525789	0.0003	4.08065
	C30	49.5794	50.1983	44.6018	7.64915	3.58471	1.11774	69.1077	57.531	55.6225	49.73	25.4749	11.2076	17.0018	7.34144		<0.0001	13.8169	0.2565	-1.50022	0.0003	5.12931
	C32	34.9043	29.1	15.974	34.053	35.1853	29.5172	52.0306	47.4428	28.2448	31.1979	19.0572	21.5589	17.9554	18.5135		0.7709	-0.871955	0.2004	-1.18951	0.6293	1.18095
Aldehydes	C28	5.59843	5.62902	4.48781	0.677054	0.822972	0.628826	4.87479	4.16687	4.64163	4.00328	5.32273	7.2155	4.66943	7.19414		0.0002	9.73297	0.5653	1.57818	0.524	-0.791037
	C30	99.7841	104.023	87.1581	3.02174	3.46706	3.37706	83.2052	87.267	112.753	93.9813	146.292	134.44	113.185	107.643		<0.0001	15.099	0.9924	0.232606	0.0649	-1.88371
	C32	49.1891	55.3422	52.5998	6.70295	6.49327	6.50749	42.3925	60.6723	59.3318	60.9278	87.221	55.393	61.9048	41.8352		0.0032	21.0008	0.9788	-0.477827	0.7315	-0.619711
	C34	5.96591	7.13872	13.4804	1.41418	0.902514	1.1252	10.6698	13.8308	16.7252	15.5836	2.53219	0.930869	1.80834	1.04874		0.011	2.69323	0.0575	-1.63153	0.0104	2.77816
Alcohols	C26	0.489404	0.8314	0.678674	0.455252	0.472456	0.572891	0.973576	0.781244	0.843288	1.00774	0.533122	1.06003	0.683382	1.13401		0.7074	1.28703	0.4035	-1.72255	0.5859	-0.74562
	C28	4.43361	5.50798	5.18042	1.02905	0.889029	1.01975	4.88933	3.95194	5.17188	5.09328	4.89524	9.36093	3.73583	7.80816		0.0301	10.3269	0.9951	0.473399	0.6098	-0.692526
	C30	126.205	137.567	150.995	2.56288	2.04613	1.83326	112.998	123.776	145.69	150.041	153.673	141.998	103.869	98.4937		<0.0001	15.5041	0.9833	0.325145	0.7735	0.606695
	C32	3.6858	4.35269	5.80114	0.653613	0.524116	0.607287	3.95381	4.91537	4.46111	8.35617	2.84745	1.9276	1.52494	1.64729		0.0118	5.24489	0.8279	-0.478287	0.0785	3.17939
Alkanes	C27	3.75456	4.76174	3.56818	2.24596	3.04838	1.86044	3.72284	2.54502	4.04453	3.95015	4.02154	3.90291	3.10069	4.62283		0.0459	2.63201	0.7864	0.686734	0.9951	0.183672
	C29	12.3488	14.7963	11.9358	3.70892	7.2561	3.43898	11.9253	11.3351	14.0106	14.0511	16.0725	14.2012	15.2116	15.3349		0.0002	4.41953	0.998	0.134181	0.2715	-1.90177
	C30	3.32952	4.0496	2.80133	2.26519	2.27535	1.97295	5.37218	3.52662	4.32161	4.22216	3.96271	3.64901	3.50466	4.53742		0.0966	2.66065	0.1792	-1.36106	0.6398	-0.977756
	C31	7.03037	8.96883	7.76437	3.60428	3.4321	3.76094	9.15261	10.5799	11.5336	12.559	12.9405	7.96824	10.9621	8.41135		0.0298	6.15901	0.113	-2.36818	0.3284	-1.12906
Esters	C44	6.72093	7.69684	6.97093	6.43265	6.9786	7.10571	6.47895	6.8235	7.25413	6.70939	9.33949	8.22888	9.37777	8.32573		0.8753	0.662433	0.8239	0.767978	0.0042	-2.90533
	C46	4.40636	4.5558	4.42869	5.26877	5.38966	5.65682	4.07888	4.21586	5.92117	5.15871	6.46201	5.2501	6.60925	5.09389		0.3116	-6.43269	0.8676	-0.566244	0.0749	-2.25786

## Sheet: Fig 6D
Figure 6D
	ZH11			oscer3a			oscer3b				oscer3c					ZH11 vs oscer3a		ZH11 vs oscer3b		ZH11 vs oscer3c
	bio rep1	bio rep2	bio rep3	bio rep1	bio rep2	bio rep3	bio rep1	bio rep2	bio rep3	bio rep4	bio rep1	bio rep2	bio rep3	bio rep4		Adjusted P Value	Cohen's d	Adjusted P Value	Cohen's d	Adjusted P Value	Cohen's d
Total	443.914	473.169	444.298	92.6076	94.3528	80.1691	458.468	469.632	511.932	494.861	526.652	447.085	395.207	358.979		<0.0001	27.9171	0.7972	-1.38964	0.907	0.38046
