# Supplementary material for: Comparative Genomic Analysis and Functional Identification of CER1 and CER3 Homologs in Rice Wax Synthesis
Source: Biology (Basel). 2026 Jan 16;15(2):166. doi: 10.3390/biology15020166 (PMC12838214; doi:10.3390/biology15020166)
Supplement: Supplementary file 1 [file biology-15-00166-s001.zip › Table S6.xlsx]

## Sheet: Fig 7A
Ct
	Col-0			OsCER1a OE-4			OsCER1a OE-6
AtACTIN2	22.595	22.687	22.8961	21.8836	22.0281	22.2035	22.4265	22.6776	23.0416
OsCER1a	40	37.1594	40	22.3757	22.5738	22.5778	21.8316	22.1115	21.908
Figure 7A											Col-0 vs. OsCER1a OE-4		Col-0 vs. OsCER1a OE-6
	Col-0			OsCER1a OE-4			OsCER1a OE-6				Adjusted P Value	Cohen's d	Adjusted P Value	Cohen's d
OsCER1a	0.518763	3.71589	0.518763	65076.5	56727.4	56571.7	151688	124940	143867		0.0003	-17.2804	<0.0001	-14.4128

## Sheet: Fig 7B
Ct
	Col-0			AtCER1 OE-1			AtCER1 OE-2
AtACTIN2	22.595	22.687	22.8961	23.5407	23.0788	23.0066	23.2068	23.2569	23.3471
AtCER1	26.6117	26.5547	26.5637	20.8854	20.9125	21.3178	21.0109	21.1555	21.0849
Figure 7B											Col-0 vs. AtCER1 OE-1		Col-0 vs. AtCER1 OE-2
	Col-0			AtCER1 OE-1			AtCER1 OE-2				Adjusted P Value	Cohen's d	Adjusted P Value	Cohen's d
AtCER1	0.976018	1.01536	1.00907	72.2059	70.8588	53.5059	69.0764	62.4847	65.6219		<0.0001	-8.74933	<0.0001	-27.7626

## Sheet: Fig 7C
Figure 7C																						Adjusted P Value
	Col-0				OsCER1a OE-4				OsCER1a OE-6				AtCER1 OE-1				AtCER1 OE-2					Col-0 vs. OsCER1a OE-4	Col-0 vs. OsCER1a OE-6	Col-0 vs. AtCER1 OE-1	Col-0 vs. AtCER1 OE-2	OsCER1a OE-4 vs. OsCER1a OE-6	OsCER1a OE-4 vs. AtCER1 OE-1	OsCER1a OE-4 vs. AtCER1 OE-2	OsCER1a OE-6 vs. AtCER1 OE-1	OsCER1a OE-6 vs. AtCER1 OE-2	AtCER1 OE-1 vs. AtCER1 OE-2
Total	12.9434	9.06781	11.8593	10.621	15.9236	13.325	12.2182	14.3912	12.9191	22.9676	19.537	22.622	30.4924	25.2096	29.2677	30.0993	33.984	28.6884	29.9969	33.9485		0.6273	0.0061	<0.0001	<0.0001	0.0902	<0.0001	<0.0001	0.0027	0.0002	0.6139
																						Cohen's d
																						Col-0 vs. OsCER1a OE-4	Col-0 vs. OsCER1a OE-6	Col-0 vs. AtCER1 OE-1	Col-0 vs. AtCER1 OE-2	OsCER1a OE-4 vs. OsCER1a OE-6	OsCER1a OE-4 vs. AtCER1 OE-1	OsCER1a OE-4 vs. AtCER1 OE-2	OsCER1a OE-6 vs. AtCER1 OE-1	OsCER1a OE-6 vs. AtCER1 OE-2	AtCER1 OE-1 vs. AtCER1 OE-2
																						-1.75051	-2.39816	-8.4777	-9.09653	-1.59508	-7.23209	-7.94929	-2.49252	-3.18318	-1.11972

## Sheet: Fig 7D
Figure 7D																							Adjusted P Value
		Col-0				OsCER1a OE-4				OsCER1a OE-6				AtCER1 OE-1				AtCER1 OE-2					Col-0 vs. OsCER1a OE-4	Col-0 vs. OsCER1a OE-6	Col-0 vs. AtCER1 OE-1	Col-0 vs. AtCER1 OE-2	OsCER1a OE-4 vs. OsCER1a OE-6	OsCER1a OE-4 vs. AtCER1 OE-1	OsCER1a OE-4 vs. AtCER1 OE-2	OsCER1a OE-6 vs. AtCER1 OE-1	OsCER1a OE-6 vs. AtCER1 OE-2	AtCER1 OE-1 vs. AtCER1 OE-2
Acids	C26	0.059503	0.041683	0.125363	0.084519	0.166223	0.081819	0.062705	0.171595	0.254406	0.148327	0.169349	0.242246	0.074498	0.078517	0.063889	0.075302	0.069778	0.180957	0.081758	0.087224		0.6609	0.0088	0.9999	0.9062	0.1134	0.5726	0.9864	0.0066	0.0461	0.846
	C28	0.055171	0.040754	0.052365	0.049944	0.069597	0.072433	0.070817	0.072499	0.076107	0.076094	0.083109	0.068803	0.03214	0.039599	0.044785	0.045935	0.037642	0.053063	0.046743	0.050257		0.0005	<0.0001	0.2185	0.9622	0.7653	<0.0001	0.0002	<0.0001	<0.0001	0.531
Aldehydes	C28	0.062338	0.04767	0.059319	0.069321	0.045885	0.045648	0.055007	0.0551	0.047348	0.081354	0.081479	0.064098	0.097539	0.088764	0.114143	0.130977	0.15218	0.105255	0.133398	0.149982		0.9116	0.9219	0.0039	<0.0001	0.4841	0.0008	<0.0001	0.0191	0.0002	0.1422
	C30	0.061127	0.048067	0.065196	0.081548	0.053121	0.048388	0.05073	0.066939	0.049602	0.077474	0.067821	0.069051	0.055958	0.047384	0.059269	0.052827	0.062953	0.056502	0.058982	0.069604		0.6596	0.9981	0.5779	0.9982	0.4863	>0.9999	0.8193	0.4108	0.9747	0.7474
Alcohols	C26	0.115106	0.097717	0.15902	0.130859	0.165578	0.111433	0.121567	0.192933	0.118624	0.182119	0.173538	0.201308	0.461355	0.380821	0.438373	0.447666	0.61394	0.607721	0.644596	0.662429		0.8672	0.3707	<0.0001	<0.0001	0.8879	<0.0001	<0.0001	<0.0001	<0.0001	<0.0001
	C28	0.325165	0.267087	0.3686	0.338139	0.348957	0.307584	0.262473	0.41905	0.265923	0.385454	0.37309	0.37672	0.873325	0.698146	0.823101	0.861521	1.09634	1.07802	1.12159	1.23107		0.9995	0.9784	<0.0001	<0.0001	0.9965	<0.0001	<0.0001	<0.0001	<0.0001	<0.0001
	C30	0.301867	0.197472	0.260728	0.273513	0.215645	0.226116	0.177035	0.254606	0.192635	0.220966	0.215955	0.19659	0.216321	0.201576	0.234234	0.205007	0.19855	0.224282	0.281717	0.275229		0.4141	0.1927	0.3248	0.9727	0.983	0.9997	0.7575	0.9966	0.4534	0.6542
	C32	0.1151	0.08228	0.102489	0.119276	0.114545	0.08778	0.073234	0.103355	0.077638	0.101366	0.114207	0.104016	0.042306	0.053699	0.053854	0.05762	0.045933	0.063978	0.092777	0.086381		0.9045	0.9888	0.0029	0.0842	0.9943	0.0157	0.3413	0.0073	0.1888	0.431
Alkanes	C27	0.561969	0.513289	0.56754	0.373442	1.82445	1.18872	1.33804	1.2117	1.79894	4.0114	2.80806	4.39449	1.05415	0.899338	1.21705	1.0659	1.2616	1.30516	1.06925	1.13701		0.2071	<0.0001	0.6233	0.4264	0.002	0.9104	0.9855	0.0004	0.0008	0.9966
	C28	0.253929	0.25713	0.234904	0.117701	0.324592	0.279154	0.355533	0.313342	0.346808	0.662133	0.418878	0.567567	0.152194	0.132276	0.337643	0.143755	0.175593	0.227927	0.200454	0.20144		0.4565	0.0021	0.9935	0.9991	0.0563	0.2619	0.3326	0.001	0.0013	0.9998
	C29	3.83844	2.58159	3.4806	3.2081	4.69964	3.98269	4.10978	4.85314	3.93893	7.74069	5.93937	7.12262	9.89706	7.87352	9.74343	8.8404	10.3234	9.22677	8.85412	10.0767		0.4805	0.0051	<0.0001	<0.0001	0.1185	<0.0001	<0.0001	0.0052	0.0012	0.932
	C30	0.291219	0.217029	0.26557	0.176201	0.335862	0.286788	0.275971	0.323982	0.280871	0.469401	0.387627	0.439714	0.440033	0.422069	0.512747	0.435499	0.44775	0.456594	0.471859	0.508741		0.3529	0.004	0.0002	<0.0001	0.1453	0.0069	0.0025	0.5009	0.2485	0.9836
	C31	4.22699	2.8184	3.75795	3.32274	4.62518	4.05273	3.14292	3.90455	3.01756	5.35054	5.26026	5.46069	11.6762	9.58493	10.4062	11.746	13.1864	10.2585	11.0784	12.7973		0.9792	0.446	<0.0001	<0.0001	0.7661	<0.0001	<0.0001	<0.0001	<0.0001	0.659
	C33	1.08658	0.617313	0.84409	0.775112	1.04241	0.896105	0.687545	0.909466	0.624695	1.0721	1.21405	1.01615	3.89667	3.19686	3.47338	4.31232	4.81156	3.20777	3.95175	4.77191		0.9998	0.987	<0.0001	<0.0001	0.9975	<0.0001	<0.0001	<0.0001	<0.0001	0.5681
br-Alkanes	C29	0.04643	0.030947	0.040131	0.032568	0.687274	0.370188	0.489375	0.321869	0.713441	1.34665	0.957555	1.31574	0.411473	0.434686	0.46548	0.384694	0.373098	0.465328	0.493064	0.433746		0.0109	<0.0001	0.0231	0.0171	0.0004	0.9946	0.9993	0.0002	0.0003	0.9999
	C31	0.020635	0.018731	0.016052	0.014655	0.056847	0.037613	0.043113	0.032935	0.061013	0.101923	0.07399	0.0976	0.091017	0.08733	0.103269	0.082126	0.081835	0.105019	0.119847	0.099061		0.089	<0.0001	<0.0001	<0.0001	0.0031	0.0007	<0.0001	0.9246	0.3275	0.7731
																							Cohen's d
																							Col-0 vs. OsCER1a OE-4	Col-0 vs. OsCER1a OE-6	Col-0 vs. AtCER1 OE-1	Col-0 vs. AtCER1 OE-2	OsCER1a OE-4 vs. OsCER1a OE-6	OsCER1a OE-4 vs. AtCER1 OE-1	OsCER1a OE-4 vs. AtCER1 OE-2	OsCER1a OE-6 vs. AtCER1 OE-1	OsCER1a OE-6 vs. AtCER1 OE-2	AtCER1 OE-1 vs. AtCER1 OE-2
																							-0.903217	-2.7845	0.181107	-0.61216	-1.52205	1.18473	0.290696	3.48361	1.90038	-0.873708
																							-4.81203	-4.37735	1.42729	0.406142	-1.10483	6.74705	5.03842	5.83641	4.62718	-0.970936
																							1.24629	-0.675027	-3.28751	-4.55374	-1.49379	-4.18349	-5.37528	-2.24005	-3.47415	-1.35287
																							0.806363	-0.156318	0.974173	0.186891	-1.10014	0.135779	-1.01054	1.34221	0.430817	-1.51039
																							-0.680022	-1.3894	-9.85488	-19.538	-0.570743	-7.71964	-14.8705	-7.42281	-14.9336	-6.45478
																							-0.174986	-0.510981	-7.62418	-14.1428	-0.255758	-6.50994	-11.802	-6.68689	-12.4388	-4.25911
																							1.03831	1.5848	1.34171	0.318745	0.477153	0.162884	-0.731154	-0.539216	-1.2758	-1.01281
																							0.579793	0.341348	4.18353	1.69433	-0.272359	3.15215	1.13267	3.98601	1.44531	-1.28413
																							-4.04512	-3.28005	-4.96209	-6.87685	-2.16166	1.44893	0.8839	2.60977	2.4545	-1.11864
																							-1.97167	-2.54686	0.292779	0.296016	-1.7512	1.74369	4.33623	2.51554	2.92029	-0.139676
																							-2.34956	-2.34231	-7.64677	-10.2683	-1.45197	-6.43139	-9.02764	-2.14173	-2.68094	-0.64591
																							-1.6419	-2.27798	-4.64752	-5.71857	-1.43042	-4.15997	-5.94261	-0.89052	-1.24677	-0.539356
																							-0.659458	-1.33117	-8.57945	-7.74015	-0.8995	-8.08198	-7.35052	-5.47265	-5.48475	-0.793482
																							-0.307669	-0.669536	-7.76372	-6.02459	-0.47447	-7.8602	-6.0102	-7.04091	-5.6387	-0.727239
																							-3.73003	-4.87491	-15.5866	-10.9767	-2.53156	0.366407	0.214299	3.05437	2.95128	-0.393428
																							-3.32063	-4.76349	-11.0626	-7.44116	-2.63245	-4.98154	-4.41828	-0.482139	-1.00719	-0.820148
